# Supplementary material for: Measuring Japanese mothers' perception of child abuse: development of a Japanese version of the child abuse blame scale – physical abuse (CABS-PA-J)
Source: Biopsychosoc Med. 2007 Jul 10;1:14. doi: 10.1186/1751-0759-1-14 (PMC1950522; doi:10.1186/1751-0759-1-14)
Supplement: Additional file 1 — Table 1, Factors and items of CABS-PA-J. [file 1751-0759-1-14-S1.xls]

## Sheet: T１
	Table 1. Factors and items of CABS-PA-J
	Factors	Items
	Child victim	I think children who are frequetnly abused have causes for their own behaviors.
		I think parents’ irritation by child’s selfishness and bad behaviors helps them abuse their children.
		I think a child deserves corporal punishment for his/her bad behaviors.*
		I think parents have a right to “discipline” their children as they believe, even physically.
		I think punishment is necessary for the strict discipline of chilidren.*
	Societal factor	I think child abuse owes much to a society where people condone domestic violence.
		I think child abuse is the result of social policy, which has not been seriously involved in this matter.*
		I think increased social interest in child abuse will prevent the criminal behavior of parents.*
		I think the cause of child abuse is current social conditions.*
	Situational factor	I think alcohol and drugs are the critical factors to cause child abuse.
		I think unemployment or financial problems may increase child abuse.
		I think poverty tends to increase the chance of child abuse.
		I think a dispute between parents and children may sometimes develop into abuse.
	Preserer-perpetrator	I think those who abuse children may have some mental or psycological problems.
		I do not think parents who tend to abuse will stop it by any means.
		I do not think a psycologically stable adult chooses to abuse children.
		I think there are many other problems in general with a family that abuses children.
		Note: Marked items are added original items.
