# Supplementary material for: Measuring Japanese mothers' perception of child abuse: development of a Japanese version of the child abuse blame scale – physical abuse (CABS-PA-J)
Source: Biopsychosoc Med. 2007 Jul 10;1:14. doi: 10.1186/1751-0759-1-14 (PMC1950522; doi:10.1186/1751-0759-1-14)
Supplement: Additional file 2 — Table 2, Confirmatory factor analysis of CABS-PA-J. [file 1751-0759-1-14-S2.xls]

## Sheet: T２
	Table 2. Confirmatory factor analysis of CABS-PA-J
	Models	GFI	AGFI	RMSEA
	Orthogonal factor model	.88	.85	.06
	Oblique factor model	.89	.86	.05
	Second-order factor model	.88	.84	.06
