# Supplementary material for: Measuring Japanese mothers' perception of child abuse: development of a Japanese version of the child abuse blame scale – physical abuse (CABS-PA-J)
Source: Biopsychosoc Med. 2007 Jul 10;1:14. doi: 10.1186/1751-0759-1-14 (PMC1950522; doi:10.1186/1751-0759-1-14)
Supplement: Additional file 4 — Table 4- 1 to 3, ANOVA of age and birth weight of children according to CABS-PA-J factors. [file 1751-0759-1-14-S4.xls]

## Sheet: T4(1)
Table 4-1．ANOVA of age and birth weight of children according to CABS-PA-J factors
Factor	Souce	SS	df	MS	F	P
Child victim	Birth weight (greater or less than 2000g)	0.14962	1	0.14962	0.0124548	0.911311
	Age (under or older than 1 year)	40.7832	1	40.7832	3.39492	0.0676584	†
	Birth weight × Age	0.686311	1	0.686311	0.0571306	0.811463
	Error	1573.71	131	12.013
Societal	Birth weight (greater or less than 2000g)	0.206032	1	0.206032	0.0180523	0.893317
	Age (under or older than 1 year)	0.0864418	1	0.0864418	0.00757395	0.930777
	Birth weight × Age	1.6249	1	1.6249	0.142372	0.706522
	Error	1552.17	136	11.413
Situational	Birth weight (greater or less than 2000g)	16.2774	1	16.2774	1.43538	0.233003
	Age (under or older than 1 year)	6.47079	1	6.47079	0.570609	0.451343
	Birth weight × Age	22.4421	1	22.4421	1.979	0.161811
	Error	1519.58	134	11.3401
Preserver-perpetrator	Birth weight (greater or less than 2000g)	4.55083	1	4.55083	0.642204	0.424343
	Age (under or older than 1 year)	63.2484	1	63.2484	8.9255	0.0033496	**
	Birth weight × Age	7.87803	1	7.87803	1.11173	0.293617
	Error	942.473	133	7.08626
					**	p < .01
					*	p < .05
					†	p < .10

## Sheet: T4 (2)
Table 4-2．ANOVA of age and birth weight of children according to CABS-PA-J factors
Factor	Souce	SS	df	MS	F	P
Child victim	Birth weight (greater or less than 2000g)	0.461462	1	0.461462	0.0399363	0.841915
	Age (under or older than 2 year)	110.42	1	110.42	9.55605	0.0024352	**
	Birth weight × Age	20.4157	1	20.4157	1.76684	0.186084
	Error	1513.7	131	11.555
Societal	Birth weight (greater or less than 2000g)	0.739636	1	0.739636	0.0662094	0.797327
	Age (under or older than 2 year)	0.119737	1	0.119737	0.0107184	0.917695
	Birth weight × Age	27.4848	1	27.4848	2.46034	0.119077
	Error	1519.28	136	11.1712
Situational	Birth weight (greater or less than 2000g)	5.02494	1	5.02494	0.429642	0.513288
	Age (under or older than 2 year)	3.80055	1	3.80055	0.324954	0.5696
	Birth weight × Age	2.13514	1	2.13514	0.182559	0.669869
	Error	1567.22	134	11.6957
Preserver-perpetrator	Birth weight (greater or less than 2000g)	0.968157	1	0.968157	0.129218	0.719814
	Age (under or older than 2 year)	11.7088	1	11.7088	1.56275	0.213458
	Birth weight × Age	9.05631	1	9.05631	1.20873	0.273571
	Error	996.495	133	7.49244
					**	p < .01
					*	p < .05
					†	p < .10

## Sheet: T4 (3)
Table 4-3．ANOVA of age and birth weight of children according to CABS-PA-J factors
Factor	Souce	SS	df	MS	F	P
Child victim	Birth weight (greater or less than 2000g)	3.60982e-05	1	3.60982e-05	2.98662e-06	0.998624
	Age (under or older than 3 year)	30.8513	1	30.8513	2.55251	0.112528
	Birth weight × Age	0.148295	1	0.148295	0.0122693	0.911971
	Error	1583.35	131	12.0866
Societal	Birth weight (greater or less than 2000g)	7.10213	1	7.10213	0.632733	0.427741
	Age (under or older than 3 year)	1.39561	1	1.39561	0.124336	0.724925
	Birth weight × Age	16.2337	1	16.2337	1.44627	0.231217
	Error	1526.54	136	11.2245
Situational	Birth weight (greater or less than 2000g)	0.897926	1	0.897926	0.0763715	0.782702
	Age (under or older than 3 year)	0.00948794	1	0.00948794	0.00080698	0.977379
	Birth weight × Age	3.00952	1	3.00952	0.255969	0.613734
	Error	1575.48	134	11.7573
Preserver-perpetrator	Birth weight (greater or less than 2000g)	4.89625	1	4.89625	0.663734	0.416701
	Age (under or older than 3 year)	16.144	1	16.144	2.18848	0.141411
	Birth weight × Age	25.8735	1	25.8735	3.50741	0.0632903	†
	Error	981.117	133	7.37682
					**	p < .01
					*	p < .05
					†	p < .10
