# Supplementary material for: Measuring Japanese mothers' perception of child abuse: development of a Japanese version of the child abuse blame scale – physical abuse (CABS-PA-J)
Source: Biopsychosoc Med. 2007 Jul 10;1:14. doi: 10.1186/1751-0759-1-14 (PMC1950522; doi:10.1186/1751-0759-1-14)
Supplement: Additional file 5 — Table 5, Correlations between CABS-PA-J subscales and social support, family income, or education level in mothers of children up to age 3. [file 1751-0759-1-14-S5.xls]

## Sheet: T5
Table 5．Correlations between CABS-PA-J subscales and social support, family income, or education level in mothers of children up to age 3
		CABS-PA-J
			Child victim		Societal		Situational		Preserver-perpetrator
			ｒ(τ)		ｒ(τ)		ｒ(τ)		ｒ(τ)
			P		P		P		P
Subject			N		N		N		N
Clinical mother	Social suport by spouse		- . 21		- . 01		- . 15		- . 23
(LBW)			. 29		. 97		. 45		. 23
			27		29		29		29
	Social suport by others		. 00		- . 23		. 03		- . 58	**
			1.00		. 28		. 90		. 00
			23		24		24		23
	Family income		. 01		. 19		. 04		. 17
			. 93		. 19		. 77		. 25
			28		30		30		29
	Mother's age		. 34	†	. 05		. 04		. 44	*
			. 08		. 81		. 84		. 02
			28		30		30		29
	Education level		. 08		- . 21		- . 24		- . 05
			. 61		. 15		. 10		. 73
			29		31		31		30
Normal mother	Social suport by spouse		- . 24	*	- . 03		. 08		. 09
(NBW)			. 02		. 77		. 46		. 40
			98		101		99		99
	Social suport by others		- . 41	**	. 02		. 06		- . 15
			. 00		. 82		. 58		. 15
			90		93		91		90
	Family income		- . 07		- . 10		. 01		. 07
			. 40		. 21		. 88		. 40
			100		103		101		102
	Mother's age		. 09		- . 16	†	. 06		- . 05
			. 39		. 10		. 53		. 65
			101		104		102		102
	Education level		- . 09		- . 038		. 23	**	. 17	*
			. 27		. 62		. 00		. 03
			106		109		107		107
			Note. LBW : Low birth weight infant						**	p < .01
			NBW : Normal birth weight infant						*	p < .05
									†	p < .10
